# Supplementary material for: A Novel UHPLC-MS/MS Method for the Quantification of Seven Opioids in Different Human Tissues
Source: Pharmaceuticals (Basel). 2023 Jun 19;16(6):903. doi: 10.3390/ph16060903 (PMC10300969; doi:10.3390/ph16060903)
Supplement: Supplementary file 1 [file pharmaceuticals-16-00903-s001.zip]

Archive with 1 entries (1 files):
- pharmaceuticals-2445517-supplementary.pdf
